# Supplementary material for: A Systematic Review of the Prevalence of Schizophrenia
Source: PLoS Med. 2005 May 31;2(5):e141. doi: 10.1371/journal.pmed.0020141 (PMC1140952; doi:10.1371/journal.pmed.0020141)
Supplement: Dataset S1 — (272 KB ZIP). [file pmed.0020141.sd001.zip]

Archive with 1 entries (1 files):
- PrevalenceQCMHR.mdb
